# Supplementary material for: Influence of Mechanical Loading on the Process of Tribochemical Action on Physicochemical and Biopharmaceutical Properties of Substances, Using Lacosamide as an Example: From Micronisation to Mechanical Activation
Source: Pharmaceutics. 2024 Jun 13;16(6):798. doi: 10.3390/pharmaceutics16060798 (PMC11207894; doi:10.3390/pharmaceutics16060798)
Supplement: Supplementary file 1 [file pharmaceutics-16-00798-s001.zip]

Archive with 1 entries (1 files):
- pharmaceutics-2995989-supplementary.pdf
